# Supplementary material for: Short-term and four-year feeding and respiratory outcomes of infants with micrognathia
Source: J Perinatol. 2025 Apr 12;45(8):1119–28. doi: 10.1038/s41372-025-02224-1 (PMC12367533; doi:10.1038/s41372-025-02224-1)
Supplement: Supplementary file 1 — Supplemental Table 1: List of Genetic Syndromes [file 41372_2025_2224_MOESM1_ESM.xlsx]

## Sheet: S1 Genetic Syndrome
Supplemental Table 1: List of Genetic Syndromes
Genetic Syndrome	Total	Confirmed1	Suspected2
Total	184 (100.0%)	89 (48.4%)	95 (51.6%)
Stickler	41 (22.3%)	10 (24.4%)	31 (75.6%)
Other Chromosomal Duplication/Deletion	17 (9.2%)	17 (100.0%)	0 (0.0%)
22q11.2 deletion	11 (6.0%)	3 (27.3%)	8 (72.7%)
Goldenhar	9 (4.9%)	2 (22.2%)	7 (77.8%)
CHARGE	7 (3.8%)	5 (71.4%)	2 (28.6%)
Treacher-Collins	6 (3.3%)	5 (83.3%)	1 (16.7%)
Beckwith-Wiedemann	6 (3.3%)	3 (50.0%)	3 (50.0%)
Prader-Willi	6 (3.3%)	1 (16.7%)	5 (83.3%)
Moebius	6 (3.3%)	0 (0.0%)	6 (100.0%)
Craniosynostosis	3 (1.6%)	2 (66.7%)	1 (33.3%)
VACTERL	3 (1.6%)	0 (0.0%)	3 (100.0%)
Nager	2 (1.1%)	2 (100.0%)	0 (0.0%)
Cat Eye	2 (1.1%)	2 (100.0%)	0 (0.0%)
Mandibulofacial Dysostosis with Microcephaly	2 (1.1%)	2 (100.0%)	0 (0.0%)
Osteopathia Striata	2 (1.1%)	2 (100.0%)	0 (0.0%)
Cerebro-Costo-Mandibular syndrome	2 (1.1%)	1 (50.0%)	1 (50.0%)
Trisomy 18	2 (1.1%)	1 (50.0%)	1 (50.0%)
Unknown	19 (10.3%)	0 (0.0%)	19 (100.0%)
Other Syndrome	38 (20.7%)	31 (81.6%)	7 (18.4%)
1 Genetic testing with positive results
2 Patients with clinical features suspected to be related to a syndrome but with negative/unknown genetic tests
