# Supplementary material for: Short-term and four-year feeding and respiratory outcomes of infants with micrognathia
Source: J Perinatol. 2025 Apr 12;45(8):1119–28. doi: 10.1038/s41372-025-02224-1 (PMC12367533; doi:10.1038/s41372-025-02224-1)
Supplement: Supplementary file 2 — Supplemental Table 2: Polysomnography (PSG) Results [file 41372_2025_2224_MOESM2_ESM.xlsx]

## Sheet: S2 PSG
Supplemental Table 2: Polysomnography (PSG) Results
N (%) or Median (IQR)	Non-MDO Baseline PSG	Pre-MDO PSG	p-value1	Post-MDO PSG	Post-MDO PSG2	p-value3
PSG			0.1277
No	31 (33.0%)	29 (23.4%)		37 (29.8%)	21 (22.1%)
Yes	63 (67.0%)	95 (76.6%)		87 (70.2%)	74 (77.9%)
PSG Results
OAHI	18.3 (7.5-36.6)	45.7 (18.8-130.1)	<0.001	5.3 (1.7-12.0)	4.6 (1.5-11.7)	<0.001
SpO2 Nadir	84.0 (78.5-89.0)	79.0 (63.0-85.0)	0.0053	83.0 (77.0-89.0)	84.0 (81.0-90.0)	0.0129
1 Pre-MDO PSG vs. non-MDO baseline PSG
2 Among those who had a pre-MDO PSG
3 Post-MDO PSG vs. Pre-MDO PSG with paired Wilcoxon signed rank test
# Bonferroni correction applied (p=0.05/5=0.01)
